# Supplementary material for: Swarm: robust and fast clustering method for amplicon-based studies
Source: PeerJ. 2014 Sep 25;2:e593. doi: 10.7717/peerj.593 (PMC4178461; doi:10.7717/peerj.593)
Supplement: Supplemental Information 1 [file peerj-02-593-s001.zip]

Archive with 6 entries (6 files):
- main.bbl
- main.tex
- wlpeerj.cls
- Supplementary_Table1.tex
- Supplementary_Table2.tex
- Supplementary_Table3.tex
