# Supplementary material for: Swarm: robust and fast clustering method for amplicon-based studies
Source: PeerJ. 2014 Sep 25;2:e593. doi: 10.7717/peerj.593 (PMC4178461; doi:10.7717/peerj.593)
Supplement: Supplemental Information 1 [file peerj-02-593-s001.zip › main.bbl]

\begin{thebibliography}{}

\bibitem[Bittner et~al., 2013]{Bittner2013}
Bittner, L., Gobet, A., Audic, S., Romac, S., Egge, E.~S., Santini, S., Ogata,
  H., Probert, I., Edvardsen, B., and de~Vargas, C. (2013).
\newblock {Diversity patterns of uncultured Haptophytes unravelled by
  pyrosequencing in Naples Bay}.
\newblock {\em Molecular Ecology}, 22(1):87--101.

\bibitem[Caporaso et~al., 2010]{Caporaso2010}
Caporaso, J.~G., Kuczynski, J., Stombaugh, J., Bittinger, K., Bushman, F.~D.,
  Costello, E.~K., Fierer, N., Pena, A.~G., Goodrich, J.~K., Gordon, J.~I.,
  Huttley, G.~A., Kelley, S.~T., Knights, D., Koenig, J.~E., Ley, R.~E.,
  Lozupone, C.~A., McDonald, D., Muegge, B.~D., Pirrung, M., Reeder, J.,
  Sevinsky, J.~R., Turnbaugh, P.~J., Walters, W.~A., Widmann, J., Yatsunenko,
  T., Zaneveld, J., and Knight, R. (2010).
\newblock {QIIME allows analysis of high-throughput community sequencing data}.
\newblock {\em Nature Methods}, 7(5):335--336.

\bibitem[Caporaso et~al., 2011]{Caporaso2011}
Caporaso, J.~G., Lauber, C.~L., Walters, W.~A., Berg-Lyons, D., Lozupone,
  C.~A., Turnbaugh, P.~J., Fierer, N., and Knight, R. (2011).
\newblock {Global patterns of 16S rRNA diversity at a depth of millions of
  sequences per sample}.
\newblock {\em Proceedings of the National Academy of Sciences of the United
  States of America}, 108(Supplement 1):4516--4522.

\bibitem[Dunthorn et~al., 2014]{Dunthorn2014}
Dunthorn, M., Otto, J., Berger, S.~A., Stamatakis, A., Mahé, F., Romac, S.,
  de~Vargas, C., Audic, S., {\relax The BioMarKs Consortium}, Stock, A., Kauff,
  F., and Stoeck, T. (2014).
\newblock {Placing environmental next-generation sequencing amplicons from
  microbial eukaryotes into a phylogenetic context}.
\newblock {\em Molecular Biology and Evolution}, 31(4):993--1009.

\bibitem[Edgar, 2010]{Edgar2010}
Edgar, R.~C. (2010).
\newblock {Search and clustering orders of magnitude faster than BLAST}.
\newblock {\em Bioinformatics}, 26(19):2460--2461.

\bibitem[Fu et~al., 2012]{Fu2012}
Fu, L., Niu, B., Zhu, Z., Wu, S., and Li, W. (2012).
\newblock {CD-HIT: accelerated for clustering the next-generation sequencing
  data}.
\newblock {\em Bioinformatics}, 28(23):3150--3152.

\bibitem[Ghodsi et~al., 2011]{Ghodsi2011}
Ghodsi, M., Liu, B., and Pop, M. (2011).
\newblock {DNACLUST: accurate and efficient clustering of phylogenetic marker
  genes}.
\newblock {\em BMC Bioinformatics}, 12(1):271.

\bibitem[Gotoh, 1982]{Gotoh1982}
Gotoh, O. (1982).
\newblock An improved algorithm for matching biological sequences.
\newblock {\em Journal of Molecular Biology}, 162(3):705--708.

\bibitem[Hubert and Arabie, 1985]{Hubert1985}
Hubert, L. and Arabie, P. (1985).
\newblock Comparing partitions.
\newblock {\em Journal of Classification}, 2:193--218.

\bibitem[Huse et~al., 2010]{Huse2010}
Huse, S.~M., Mark~Welch, D., Morrison, H.~G., and Sogin, M.~L. (2010).
\newblock {Ironing out the wrinkles in the rare biosphere through improved OTU
  clustering}.
\newblock {\em Environmental Microbiology}, 12(7):1889--1898.

\bibitem[Karsenti et~al., 2011]{Karsenti2011}
Karsenti, E., Acinas, S.~G., Bork, P., Bowler, C., De~Vargas, C., Raes, J.,
  Sullivan, M., Arendt, D., Benzoni, F., Claverie, J.-M., Follows, M., Gorsky,
  G., Hingamp, P., Iudicone, D., Jaillon, O., Kandels-Lewis, S., Krzic, U.,
  Not, F., Ogata, H., Pesant, S., Reynaud, E.~G., Sardet, C., Sieracki, M.~E.,
  Speich, S., Velayoudon, D., Weissenbach, J., Wincker, P., and the Tara
  Oceans~Consortium (2011).
\newblock {A holistic approach to marine eco-systems biology}.
\newblock {\em PLoS Biology}, 9(10):e1001177.

\bibitem[Koeppel and Wu, 2013]{Koeppel2013}
Koeppel, A.~F. and Wu, M. (2013).
\newblock {Surprisingly extensive mixed phylogenetic and ecological signals
  among bacterial Operational Taxonomic Units}.
\newblock {\em Nucleic Acids Research}, 41(10):5175--5188.

\bibitem[Logares et~al., 2014]{Logares2014}
Logares, R., Audic, S., Bass, D., Bittner, L., Boutte, C., Christen, R.,
  Claverie, J.-M., Decelle, J., Dolan, J.~R., Dunthorn, M., Edvardsen, B.,
  Gobet, A., Kooistra, W. H. C.~F., Mahé, F., Not, F., Ogata, H., Pawlowski,
  J., Pernice, M.~C., Romac, S., Shalchian-Tabrizi, K., Simon, N., Stoeck, T.,
  Santini, S., Siano, R., Wincker, P., Zingone, A., Richards, T.~A., de~Vargas,
  C., and Massana, R. (2014).
\newblock {Patterns of rare and abundant marine microbial eukaryotes}.
\newblock {\em Current Biology}, 24(8):813--821.

\bibitem[Masella et~al., 2012]{Masella2012}
Masella, A., Bartram, A., Truszkowski, J., Brown, D., and Neufeld, J. (2012).
\newblock {PANDAseq: paired-end assembler for illumina sequences}.
\newblock {\em BMC Bioinformatics}, 13(1):31.

\bibitem[Nebel et~al., 2011]{Nebel2011}
Nebel, M., Pfabel, C., Stock, A., Dunthorn, M., and Stoeck, T. (2011).
\newblock {Delimiting operational taxonomic units for assessing ciliate
  environmental diversity using small-subunit rRNA gene sequences}.
\newblock {\em Environmental Microbiology Reports}, 3(2):154--158.

\bibitem[Needleman and Wunsch, 1970]{Needleman1970}
Needleman, S.~B. and Wunsch, C.~D. (1970).
\newblock {A general method applicable to the search for similarities in the
  amino acid sequence of two proteins}.
\newblock 48(3):443--453.

\bibitem[Rand, 1971]{Rand1971}
Rand, W.~M. (1971).
\newblock {Objective criteria for the evaluation of clustering methods}.
\newblock {\em Journal of the American Statistical Association},
  66(336):846--850.

\bibitem[{\relax R Development Core Team}, 2014]{R2014}
{\relax R Development Core Team} (2014).
\newblock {\em {R: a language and environment for statistical computing}}.
\newblock R Foundation for Statistical Computing, Vienna, Austria.
\newblock http://www.R-project.org.

\bibitem[Rognes, 2011]{Rognes2011}
Rognes, T. (2011).
\newblock {Faster Smith-Waterman database searches with inter-sequence SIMD
  parallelisation}.
\newblock {\em BMC Bioinformatics}, 12(1):221.

\bibitem[Schloss et~al., 2009]{Schloss2009}
Schloss, P.~D., Westcott, S.~L., Ryabin, T., Hall, J.~R., Hartmann, M.,
  Hollister, E.~B., Lesniewski, R.~A., Oakley, B.~B., Parks, D.~H., Robinson,
  C.~J., Sahl, J.~W., Stres, B., Thallinger, G.~G., Van~Horn, D.~J., and Weber,
  C.~F. (2009).
\newblock {Introducing mothur: open-source, platform-independent,
  community-supported software for describing and comparing microbial
  communities}.
\newblock {\em Applied and Environmental Microbiology}, 75(23):7537--7541.

\bibitem[Sellers, 1974]{Sellers1974}
Sellers, P.~H. (1974).
\newblock {On the theory and computation of evolutionary distances}.
\newblock {\em SIAM Journal on Applied Mathematics}, 26:787--793.

\bibitem[Smith and Waterman, 1981]{Smith1981}
Smith, T.~F. and Waterman, M.~S. (1981).
\newblock Identification of common molecular subsequences.
\newblock 147(1):195--197.

\bibitem[Sogin et~al., 2006]{Sogin2006}
Sogin, M.~L., Morrison, H.~G., Huber, J.~A., Mark~Welch, D., Huse, S.~M., Neal,
  P.~R., Arrieta, J.~M., and Herndl, G.~J. (2006).
\newblock Microbial diversity in the deep sea and the underexplored ``rare
  biosphere''.
\newblock {\em Proceedings of the National Academy of Sciences of the United
  States of America}, 103(32):12115--12120.

\bibitem[Stackebrandt and Goebel, 1994]{Stackebrandt1994}
Stackebrandt, E. and Goebel, B.~M. (1994).
\newblock {Taxonomic note: a place for DNA-DNA reassociation and 16S rRNA
  sequence analysis in the present species definition in bacteriology}.
\newblock {\em International Journal of Systematic Bacteriology},
  44(4):846--849.

\bibitem[Ukkonen, 1992]{Ukkonen1992}
Ukkonen, E. (1992).
\newblock Approximate string-matching with $q$-grams and maximal matches.
\newblock {\em Theoretical Computer Science}, 92(1):191--211.

\bibitem[Wickham, 2009]{Wickham2009}
Wickham, H. (2009).
\newblock {\em ggplot2: elegant graphics for data analysis}.
\newblock Springer New York.

\end{thebibliography}
