# Supplementary material for: Swarm: robust and fast clustering method for amplicon-based studies
Source: PeerJ. 2014 Sep 25;2:e593. doi: 10.7717/peerj.593 (PMC4178461; doi:10.7717/peerj.593)
Supplement: Supplemental Information 1 [file peerj-02-593-s001.zip › main.tex]

\documentclass[fleqn,10pt]{wlpeerj}
\usepackage{multirow}
\title{Swarm: robust and fast clustering method for amplicon-based studies}

\author[1,2,3]{Frédéric Mahé}
\author[4,5]{Torbjørn Rognes}
\author[6]{Christopher Quince}
\author[1,2]{Colomban de Vargas}
\author[3]{Micah Dunthorn}

\affil[1]{CNRS, UMR 7144, EPEP -- Évolution des Protistes et des Écosystèmes Pélagiques, Station Biologique de Roscoff, 29680 Roscoff, France.}
\affil[2]{Sorbonne Universités, UPMC Univ Paris 06, UMR7144 Station Biologique de Roscoff, Roscoff, France.}
\affil[3]{Department of Ecology, University of Kaiserslautern, Kaiserslautern, Germany.}
\affil[4]{Department of Microbiology, Oslo University Hospital, Rikshospitalet, Oslo, Norway.}
\affil[5]{Department of Informatics, University of Oslo, Oslo, Norway.}
\affil[6]{School of Engineering, University of Glasgow, Glasgow, UK.}

\keywords{environmental diversity, barcoding, molecular operational taxonomic units}

\begin{abstract}
  Popular \emph{de novo} amplicon clustering methods suffer from two
  fundamental flaws: arbitrary global clustering thresholds, and
  input-order dependency induced by centroid selection. Swarm was
  developed to address these issues by first clustering nearly
  identical amplicons iteratively using a local threshold, and then by
  using clusters' internal structure and amplicon abundances to refine
  its results. This fast, scalable, and input-order independent
  approach reduces the influence of clustering parameters and produces
  robust operational taxonomic units.
\end{abstract}

\begin{document}

\flushbottom
\maketitle
\thispagestyle{empty}

\section*{Introduction}

High-throughput sequencing technologies can generate millions of
amplicons (or barcode sequences) in a single run, and are thus today
our best approach to deeply assess the environmental or clinical
diversity of complex microbial assemblages of archaea, bacteria, and
eukaryotes. The millions, and soon billions, of raw reads produced in
molecular ecology and metabarcoding projects need to be clustered into
molecular operational taxonomic units (OTUs) before being used for
diversity estimates or other statistical analyses.

Because of the increasing sizes of today's amplicon datasets, fast and
greedy \emph{de novo} clustering heuristics are the preferred and the
only practical approach to produce OTUs
\citep{Edgar2010,Ghodsi2011,Fu2012}. Shared steps in these current
algorithms are: an amplicon is drawn out of the amplicon pool and
becomes the center of a new OTU (centroid selection), this centroid is
then compared to all other amplicons remaining in the pool. Amplicons
for which the distance is within a global clustering threshold, $t$,
to the centroid are moved from the pool to the OTU. The OTU is then
closed. These steps are repeated as long as amplicons remain in the
pool (Fig.~\ref{fig1}a).

These greedy clustering methods suffer from two fundamental
problems. First, they use an arbitrary fixed global clustering
threshold. As lineages evolve at variable rates, no single cut-off
value can accommodate the entire tree of life. A single global
clustering threshold will inevitably be too relaxed for slow-evolving
lineages and too stringent for rapidly evolving ones
\citep{Stackebrandt1994,Sogin2006,Nebel2011,Koeppel2013}. Second, the
input order of amplicons strongly influences the clustering
results. Previous centroid selections are not re-evaluated as
clustering progresses, which can generate inaccurately formed OTUs,
where closely related amplicons can be separated and unrelated
amplicons can be grouped \citep{Koeppel2013} (Fig.~\ref{fig1}a).

\begin{figure}[ht]
\centering
\includegraphics[width=\linewidth]{./figures/swarm_figure_1}
\caption{Visualization of the widely used greedy clustering approach
  based on centroid selection and a global clustering threshold, $t$,
  where closely related amplicons can be placed into different
  OTUs. (b) By contrast, Swarm clusters iteratively by using a small
  user-chosen local clustering threshold, $d$, allowing OTUs to reach
  their natural limits.}
\label{fig1}
\end{figure}

\subsection*{Swarm's rationale}

While working on two large scale environmental diversity studies using
different markers and different sequencing platforms---the BioMarKs
project \citep[e.g.][]{Bittner2013,Dunthorn2014,Logares2014} and the
TARA OCEANS project \citep[e.g.][]{Karsenti2011}---the limitations of
greedy \emph{de novo} clustering methods became salient. We observed
that amplicons from one species can be subsumed into the OTU of a
genetically closely related species with a very dissimilar ecology if
that second species had a higher abundance, leading to erroneous
ecological interpretations. To solve these issues, we developed
Swarm---a novel method that avoids both fixed global clustering
thresholds, and input-order dependency due to centroid selection. Our
objective was to implement an exact, yet fast, \emph{de novo}
clustering method that produces meaningful OTUs and reduces the
influence of clustering parameters.

Swarm can be defined as a fast and exact, two-phased, agglomerative,
unsupervised (\emph{de novo}) single-linkage-clustering
algorithm. During the \emph{growth} phase, Swarm computes sequence
differences between aligned pairs of amplicons to delineate OTUs,
using $k$-mer comparisons and a new and extremely fast global pairwise
alignment algorithm. During the \emph{breaking} phase, Swarm uses
amplicon abundance information and OTUs' internal structures to refine
the clustering results.

In our view, amplicons can be seen as discrete coordinates in an
abstract amplicon-space. Each position of this space represents a
possible amplicon, which can be absent from the dataset (null
abundance), or present (observed abundance). The direct neighbors of a
given amplicon are all the possible amplicons with one nucleotide
difference (a substitution, insertion, or deletion). That notion can
be extended to $d$-neighbors, amplicons with $d$ nucleotide
differences. In that context, clusters are contiguous regions of the
amplicon-space with non-null abundances. The assumption behind Swarm
is that clusters are clearly separated by empty regions, i.e.,
amplicons do not form a vast continuum. If this condition holds true,
then OTUs can be allowed to grow iteratively until they reach their
natural limits (i.e. the empty regions of the amplicon-space).

Swarm explores the amplicon-space as follows: Swarm processes the
input file and creates a pool of amplicons. An empty OTU is created,
and the first available amplicon in the pool is withdrawn from the
pool to become the OTU seed. The seed is then compared to all
amplicons remaining in the pool, and the measured number of
differences is stored in the memory. The number of differences is
calculated as the number of nucleotide mismatches (substitution,
insertion, or deletion) between two amplicons once the optimal
pairwise global alignment has been found. Amplicons for which the
number of differences is equal to or less than $d$, the user-chosen
local clustering threshold, are removed from the pool and added to the
OTU where they become subseeds.

Each subseed is then compared to the amplicons remaining in the pool,
but only to those that have at most $2d$ differences with the
seed. Indeed, amplicons with more than $2d$ differences with the seed
cannot have $d$ or less differences with one of its subseeds. This
filtering step can be generalized as such: a subseed of generation
$g$, a $g$-seed, is compared to the amplicons remaining in the pool,
but only to those that have at most $(g+1)d$ differences with the
seed.

After each series of comparisons, amplicons for which the number of
differences is equal to or less than $d$ are removed from the pool and
added to the OTU to become $(g+1)$-seeds. This iterative growth
process is repeated for each generation of subseeds as long as new
amplicons are captured. The OTU is then closed. The first available
amplicon is removed from the pool, becomes the seed of a new OTU, and
the process is repeated until no more amplicons remain in the pool.

This clustering process generates stable OTUs, regardless of the first
seed choice. Thus, an OTU organically grows to its natural limits
where it cannot recruit any more amplicons with $d$ or fewer
differences. Operating in this way, Swarm removes the two main sources
of variability inherent in greedy \emph{de novo} clustering methods:
the need to designate an OTU center (centroid selection), and the need
for an arbitrary global clustering threshold (maximum radius). Swarm
outlines OTUs without imposing one particular shape or size, and
produces the same OTUs regardless of the initially selected amplicon.

Swarm's process guarantees that any amplicon in a given OTU has at
least one neighbor with $d$ or less differences. In other words, an
OTU is a contiguous collection of amplicons (no internal gaps). Swarm
also guarantees that OTUs are separated by gaps of at least $d + 1$
differences. Mechanically, it derives that using $d = 1$ will yield
the finest partition of the amplicon-space, after the growth phase.

Under certain conditions, when using short or slowly evolving markers,
or high $d$ values for instance, the assumption that amplicons do not
form a vast continuum can be violated. To solve this issue, Swarm
implements a breaking phase that uses the structure of the cluster and
amplicon abundance values to eliminate weak contiguity regions, and to
delineate higher-resolution OTUs (see ``Refining the clusters'').

\section*{Material and Methods}

\subsection*{Swarm input files}

Swarm input is a standard fasta file of unambiguous DNA or RNA
amplicons, preferably fully sequenced (from the forward to the reverse
primer), and with unique identifiers. The amplicon identifier is
defined as the string comprised between the ``$>$'' and the first
space or the end of the line, whichever come first. Swarm expects
amplicon identifiers to be unique to avoid ambiguity in the clustering
results. The amplicon sequence can only be composed of A, C, G and Ts
(or Us) (case insensitive), and Swarm exits with an error message if
any other symbol is present. To reduce the volume of data and to
further increase analysis speed, it is recommended to merge amplicons
with strictly identical sequences (\emph{dereplication}). The Swarm
README file gives examples of commands to properly format, and
dereplicate the input fasta file.

\subsection*{Avoiding unnecessary pairwise global alignments}

Global pairwise alignment is an exact but computationally expensive
way to count the number of differences between two amplicons. It is
possible to avoid costly comparisons by simply comparing amplicon
lengths: two amplicons cannot have less than $d$ differences if their
length difference is greater than $d$. Unfortunately, that costless
filtering is rather limited in scope. A more general and powerful way
to estimate amplicon identity is to compare $k$-mer compositions
\citep{Ukkonen1992}. Swarm starts by listing all possible DNA
oligomers of length 5 (i.e. 5-mers; $4^5 = 1024$ possibilities). For a
given amplicon, Swarm counts the number of occurrences of each 5-mer
and builds a 1024-bit vector of zeros (absence or even number of
occurrences) and ones (odd number of occurrences). For $d$ differences
between two amplicon, the maximum number of differences in their
$k$-mer vectors is $2dk$. Therefore, if $d = 1$, two amplicons with
one difference in their sequences will have at most 10 differences in
their 5-mer vectors. Only pairs of amplicons with 10 or less
differences in their 5-mer vectors need to be considered as candidates
for a pairwise global alignment. It is possible for a pair of
dissimilar amplicons to have similar bit vectors, but it is not
possible for two similar amplicons to have dissimilar bit vectors. In
other words, false positives are possible but not false negatives. As
comparing bit vectors can be done rapidly in modern computers using
XOR and POPCOUNT bitwise instructions, Swarm can efficiently, and in a
lossless way, filter out many unnecessary pairwise global alignments.

\subsection*{Pairwise Global Alignment Implementation}
\label{subsec:pairwise}

To speed up the remaining pairwise comparisons, Swarm implements a
novel exact global pairwise alignment algorithm \citep{Needleman1970}
using SIMD vectorial instructions of modern CPUs, similar to the local
pairwise alignment \citep{Smith1981,Gotoh1982} implemented in Swipe by
\cite{Rognes2011}. Swarm is able to compare up to 16 pool amplicons
simultaneously with one seed (or $k$-seed) per CPU core. Swarm is also
multi-threaded and efficiently uses multiple cores. In addition to
computing the alignment score, it also stores backtracking data during
amplicon comparisons in order to subsequently reconstruct the highest
scoring alignments, and to count the number of differences. Since
amplicons are usually of limited length (less than 1,000 bp) for the
intended purpose, the amount of storage required for this data is not
a major concern.

To achieve the most efficient parallelization of the algorithm, using
as many parallel operations as possible (i.e., 16 simultaneous
pairwise comparisons per CPU core), the magnitude of the score values
of the highest scoring alignments to be calculated should be small,
preferably fitting in one byte of memory (a byte can store one integer
value ranging from 0 to 255). Swarm calculates the alignment score as
follows: instead of computing the optimal global alignment similarity
score as in the Needleman-Wunsch algorithm, Swarm identifies the
alignments with the minimum edit distance, as described by
\cite{Sellers1974}, by transforming the given similarity scoring
system into an equivalent edit distance system. In the default scoring
system a match is given a score of $+5$, a mismatch $-4$, gap opening
$-12$, and gap extension $-4$. Swarm will transform this scoring
scheme into an equivalent system of positive integers where each
mismatch corresponds to a penalty of $+9$, gap-opening $+12$, and gap
extension $+7$. This modified scoring system yields pairwise
alignments strictly identical to the pairwise alignments produced by
the original scoring system.

Swarm first tries to compute the global pairwise alignment using a
single byte of memory, allowing scores up to 255, which corresponds to
a maximum of 28 differences. Should the score be larger than 255,
Swarm will re-compute the pairwise alignment using 2 bytes of memory
or more. Using two bytes of memory reduces the speed of the pairwise
alignment by 50\%; however the upstream $k$-mer filtering implemented
in Swarm limits the number of alignments overflowing one byte of
memory.

After having identified the best alignment(s), Swarm will backtrack
the optimal alignment (or one of the co-optimal alignments) using the
backtracking data saved earlier. It will then simply count the number
of mismatches and indels in that alignment and use it as the final
difference between two amplicons.

In a very few cases the co-optimal alignments might contain a
different number of gaps. As a result, the final number of differences
counted may depend on which alignment is followed during the
backtracking. The effect of this alignment issue is that a very small
variability may exist in some results. We are currently solving this
minor issue, and it will be implemented in a future Swarm release.

\subsection*{Refining the clusters}

Swarm is an agglomerative, unsupervised, single-linkage-clustering
algorithm. Single-linkage clustering is known to produce chains of
amplicons that can potentially link closely related OTUs and decrease
clustering resolution \citep{Huse2010}. As Swarm works with a small,
user-chosen local clustering threshold value ($d = 1$ by default),
this chaining effect is rather limited. Nevertheless, this risk
exists, especially when using short or slowly evolving molecular
markers. To solve this issue, we implemented an algorithm that
explores the internal structure of the OTUs produced by Swarm, and
detects and breaks possible chains by using abundance values
associated with each amplicon.

OTUs present an internal structure where the most abundant amplicon
usually occupies a central position and is surrounded by less abundant
amplicons. The way Swarm explores the amplicon-space naturally
produces a graph representation of the OTU, in the form of a
star-shaped minimum spanning tree. In this context, chains of
amplicons appear as links between such star-shaped sub-graphs. To
identify and break the chains, our algorithm finds paths linking
abundant amplicons (\emph{peaks}) and monitors the abundance
variations along these paths. If abundances decrease, go through a
minimum, and then go up again (\emph{valley shape}), this indicates a
possible amplicon chain. Depending on the depth of the valley
(i.e. the ratio between the minimum and maximum observed abundances),
the algorithm will decide whether or not to break the graph into
independent OTUs. In its current form, this step in Swarm is a python
companion script set with the following parameters: only amplicons
with 100 or more copies are considered as peaks; for a given pair of
peaks, the path always starts from the highest peak (primary peak) and
joins the secondary peak; valleys are considered deep when the ratio
between the lowest point and the secondary peak is equal or greater
than 50. Observations we made on environmental data indicated that
chains of amplicons tend to form in the largest clusters, and are
unlikely to occur in clusters with peaks smaller than 100. These
smaller clusters are not removed from the clustering results, they are
merely not searched for potential chains.

As this OTU breaking step improves Swarm's precision at all clustering
levels (see Supplementary Fig.~2 and 3), we recommend to always apply
this companion script. We are currently testing a faster, less
parametrized and more elegant solution using graph properties to
quickly identify potential breaking points. We plan to include it soon
in Swarm itself.

\subsection*{On the influence of the value \emph{d}}

Swarm's most important user-chosen parameter is $d$, the local
clustering threshold (for other parameters, see the Swarm
Manual). Empirical results show that the choice of the $d$ value has
far less impact on Swarm's clustering results than the choice of the
global clustering threshold has on the results of other methods (see
results below where we show that the choice of $d$ has minimal
impact). By default, $d$ is set to 1 to obtain the finest partition of
the amplicon-space, and to maximize the yield of biological
information. Several factors can motivate the use of higher $d$
values: longer amplicons, fast evolving markers, shallow sequencing
(i.e., under-sampling of the amplicon-space), or the need to work with
fewer but more inclusive OTUs. The stability of Swarm results also
allows hierarchical clustering approaches: tracking OTU coalescing
events when $d$ increases allows to identify the $d$ value best suited
for the targeted amplicon-space region. We invite users to test
several values to find the $d$ value, or the range of $d$ values, best
fitting their data and scientific questions.

\subsection*{Speed and general behavior}

Swarm clustering is a non-linear process. For speed purposes, it is
suggested to sort the input data by decreasing amplicon abundance (if
applicable); however results will not change, only the speed. Abundant
amplicons often occupy a central position in OTUs, and when used as
seeds, rapidly capture large amounts of subseeds. Using this strategy,
the first OTUs produced are generally among the largest. As OTUs are
outputted as soon as they are closed, most of the amplicons can be
quickly removed from the pool early in the clustering process, and can
be passed to post-clustering analyses. The duration of a Swarm
analysis depends on several parameters: e.g. the $d$ value used, the
amplicon number and length, the number of CPU cores available, the
molecular diversity of the dataset, and the amplicon abundance
distribution. While being slower than Usearch, the fastest greedy
heuristic for amplicon clustering, Swarm is fast enough to deal with
datasets with millions of unique amplicons in a few days. For example,
the clustering of an unpublished BioMarKs (http://biomarks.eu/)
dataset of 1.5 million raw reads (312,503 unique amplicons, 382
nucleotides on average) takes less than 7 or 6 minutes ($d = 1$ or $d
= 7$, respectively) using a single thread, while about 3 minutes ($d =
1$ or $d = 7$) using 16 threads. These timing experiments were
performed with Swarm version 1.2.12 on a machine running Linux 2.6
with dual Intel Xeon E5-2670 processors (2.6 GHz) having a total of 16
physical cores and 64 GB RAM.


\subsection*{Swarm output files}

The dereplication command example provided in Swarm's README includes
amplicon copy number within the amplicon identifier. This amplicon
copy number information is retained in the output file, and used by
Swarm to output statistics on the number of unique amplicons in the
swarm, total copy number of amplicons in the swarm, identifier of the
initial seed, initial seed abundance, number of singletons (amplicons
with an abundance of 1), maximum number of iterations, the maximum
radius of the swarm.

Swarm default behavior is to output results using a format similar to
DNAclust's format (but with space separated amplicon identifiers
instead of tab-separated). An optional behavior is to output results
using the Usearch format, which allow easy integration with extant
amplicon-analysis pipelines, such as QIIME \citep{Caporaso2010}. We
are working on a similar option for easy integration with Mothur
\citep{Schloss2009}.


\subsection*{Mock-communities}

As Swarm was designed to analyze extremely large high-throughput
sequencing datasets, we compared it to other stand-alone, fast,
\emph{de novo} clustering methods. Other clustering methods, such as
average linkage, complete linkage or hierarchical clustering, do not
scale up to these large datasets, and were therefore not compared.

Swarm's performance was tested on two mock communities each comprising
the same genome isolates from 49 bacterial and 10 archaeal species:
one with even populations yielding 143,163 unique 16S amplicons
(1,576,869 raw reads of average length 254.6 bp), the other with
uneven populations yielding 55,622 unique 16S amplicons (637,693 raw
reads of average length 253.9 bp). These 59 genomes derived from 57
species, as two strains of \emph{Shewanella baltica} and two strains
of \emph{Methanococcus maripaludis} were used (See Supplementary
Tab.~1 for a complete list). For the clustering algorithm comparisons,
these strains were collated as we only used the species-level
taxonomic classifications. To construct the uneven mock community,
genome isolates were distributed according to a log-normal
distribution with parameters fitted from a soil microbial
community. This gave a more realistic community structure with a few
abundant species but a majority of rare organisms. In both cases,
sequencing on the MiSeq platform with 250~bp paired-end reads was
performed following amplification of the V4 region of the 16S rRNA
gene with fusion Golay adaptors barcoded on the reverse end. The
forward 16S rRNA primer sequence 515f was used
(GTGNCAGCMGCCGCGGTAA). The reverse primers, barcodes and adaptors were
identical to \cite{Caporaso2011}.

\subsection*{Comparison with popular \emph{de novo} clustering methods}

Sequences were trimmed for quality and adaptors using Sickle
(https://github.com/najoshi/sickle) and then forward and reverse reads
were overlapped with PandaSeq \citep{Masella2012} insisting on a 50~bp
overlap. Strictly identical amplicons were merged with the command
described in Swarm's README, and the two datasets were subjected to
five different stand-alone clustering methods: CD-HIT-454 \citep[v4.6
  2012-11-12]{Fu2012}, DNAclust \citep[v64bit, release\_3,
  2013-08-12]{Ghodsi2011}, Swarm (v1.2.3) with OTU breaking, Usearch
\citep[v7.0.1001\_i86linux32]{Edgar2010} with presorting of the
amplicons by decreasing length (option -cluster\_fast) and without
presorting (options -usersort -cluster\_smallmem). Different
clustering thresholds were used: $d = 1$ to 20 local differences for
Swarm, and $t = 1$ to 20\% global divergence for the other
methods. For each clustering threshold and each clustering method, the
first analysis was done on a fasta file sorted by decreasing
abundance, and then repeated 100 times with amplicon input order
randomly shuffled.

The clustering results of the two communities were then evaluated with
three metrics using the known assignments to the 59 species as the
ground truth, which was determined by matching with Usearch against
the known 16S rRNA reference sequences and only using reads that were
within 5\% sequence difference using Usearch with the usearch\_global
alignment option. The three metrics used were: \emph{recall}, which
quantifies the extent to which amplicons assigned to the same species
are grouped together in the same OTU (i.e. not over-splitting);
\emph{precision}, which asks if all amplicons in an OTU are assigned
to the same species (i.e. not over-grouping); and the \emph{adjusted
  Rand index}, which summarizes both precision and recall as the
proportion of pairs of amplicons that are placed in the same OTU and
are from the same species, but adjusting for the expected proportions
through random chance \citep{Rand1971,Hubert1985}. The results were
synthesized in Fig.~\ref{fig2} (uneven community) and Supplementary
Fig.~1 (even community) using R \citep{R2014} and the ggplot2 library
\citep{Wickham2009}. The command lines and scripts we used to analyze
the data, and to visualize the results are provided in the
Supplementary File 1.

\begin{figure}[ht]
\centering
\includegraphics[width=22cm, angle=90]{./figures/swarm_figure_2_uneven_clustering_metrics}
\caption{Uneven mock-community. Comparisons of five clustering
  methods, over 20 different clustering thresholds, and 100 amplicon
  input-order shufflings of a community composed of species of uneven
  abundances. Clustering \emph{precision} and \emph{recall} are
  estimated using amplicon taxonomic assignments as ground truth, and
  are summarized by the \emph{adjusted Rand index}.}
\label{fig2}
\end{figure}


\section*{Results and Discussion}

For both uneven (Fig.~\ref{fig2}), and even communities (Supplementary
Fig.~1), almost all clustering thresholds for CD-HIT-454 and Usearch
(with or without presorting) show extreme variability due to strong
input-order dependency, while Swarm and DNAclust do not. Because of
the pervasive variability in other methods, we then compared the
median output values (see Supplementary Table 1). Using the adjusted
Rand index for both the uneven and even populations, Swarm outperforms
the other methods at small $d$ or $t$ values (1 to 2); these small
clustering thresholds are of critical importance when making
fine-scale partitions of amplicon datasets, and strongly indicate that
Swarm is more robust than the other methods to sequencing noise. At
medium values (3 to 5), Swarm is either better, tied, or within 0.011
points to DNAclust. Swarm outperforms all other methods at larger
values (6 to 20). These superior results for Swarm reflect its ability
to conserve good precision and good recall over a wide range of
clustering thresholds, which is critical as the true threshold for
species-level assignments will in general not be known in advance and
will vary with the choice of the sequenced marker or genomic
region. Additionally, the adjusted Rand index results show that Swarm
results are little affected by the choice of $d$; that is, Swarm
limits the effect of the choice of clustering threshold and is
adaptative across a large array of organisms and genes.

Swarm is efficient enough to deal with today's largest datasets, and
several new optimizations are now in development to handle even larger
future datasets. For example, with the 256-bit integer SIMD
instructions of the new Intel Haswell CPUs (released in late 2013)
Swarm's pairwise alignment throughput can double. We are also testing
more efficient parallelization strategies, as well as new filters to
avoid further un-needed pairwise alignments. These hardware evolutions
and software optimizations will improve Swarm's scalability even
further. In parallel, improvements to our abundance-based chain
breaking model will increase Swarm's capacity to produce robust OTUs
and meaningful biological results.

In summary, Swarm is a novel and robust approach that solves the
problems of arbitrary global clustering thresholds and centroid
selection induced input-order dependency, and creates robust and more
natural OTUs than current greedy, \emph{de novo}, scalable clustering
algorithms. Swarm is a scalable C++ program able to handle many
millions of amplicons. It is freely available at
https://github.com/torognes/swarm under the GNU Affero General Public
License version 3.


\section*{Acknowledgments}

We would like to thank Umer Ijaz for help in running analyzes. We are
grateful to the CNRS-UPMC ABiMS bioinformatics platform
(http://abims.sb-roscoff.fr/) and to the Regional Computing Center at
the University of Kaiserslautern for providing computational resources
and support.

\bibliography{/home/fred/Documents/Bibliographie/BibTeX/biblio_these}

\end{document}
