# Supplementary material for: Swarm: robust and fast clustering method for amplicon-based studies
Source: PeerJ. 2014 Sep 25;2:e593. doi: 10.7717/peerj.593 (PMC4178461; doi:10.7717/peerj.593)
Supplement: Supplemental Information 1 [file peerj-02-593-s001.zip › Supplementary_Table1.tex]

\documentclass[fleqn,10pt]{wlpeerj}
\usepackage{multirow}

\captionsetup[table]{name=Suppl.~Tab.}
\setcounter{table}{0}

\begin{document}

%% Table 1: mock-communities composition

\begin{table}[!ht]
\centering
\begin{scriptsize}
\begin{tabular}{llrlll}
Domain & Genome Name & Genome Size (bp) & Phylum & Class \\ \hline
\multirow{49}{*}{Bacteria} & \emph{Acidobacterium capsulatum} ATCC 51196 & 4,127,356 & Acidobacteria & Acidobacteriae \\
 & \emph{Akkermansia muciniphila} ATCC BAA-835 & 2,664,102 & Verrucomicrobia & Verrucomicrobiae \\
 & \emph{Anaerocellum thermophilum} Z-1320, DSM 6725 & 2,919,718 & Firmicutes & Clostridia \\
 & \emph{Bacteroides thetaiotaomicron} VPI-5482 & 6,293,399 & Bacteroidetes & Bacteroidia \\
 & \emph{Bacteroides vulgatus} ATCC 8482 & 5,163,189 & Bacteroidetes & Bacteroidia \\
 & \emph{Bordetella bronchiseptica} RB50 & 5,339,179 & Proteobacteria & Betaproteobacteria \\
 & \emph{Burkholderia xenovorans} LB400 & 973,113 & Proteobacteria & Betaproteobacteria \\
 & \emph{Caldicellulosiruptor saccharolyticus} DSM 8903 & 2,970,275 & Firmicutes & Clostridia \\
 & \emph{Chlorobaculum tepidum} TLS & 2,154,946 & Chlorobi & Chlorobia \\
 & \emph{Chlorobium limicola} DSM 245 & 2,763,181 & Chlorobi & Chlorobia \\
 & \emph{Chlorobium phaeobacteroides} DSM 266 & 3,133,902 & Chlorobi & Chlorobia \\
 & \emph{Chlorobium phaeovibrioides} DSM 265 & 1,966,858 & Chlorobi & Chlorobia \\
 & \emph{Chloroflexus aurantiacus} J-10-fl & 5,258,541 & Chloroflexi & Chloroflexi \\
 & \emph{Clostridium thermocellum} ATCC 27405 & 3,843,301 & Firmicutes & Clostridia \\
 & \emph{Deinococcus radiodurans} R1 & 3,284,156 & Thermi & Deinococci \\
 & \emph{Desulfovibrio desulfuricans} ATCC 27774 & 2,873,437 & Proteobacteria & Deltaproteobacteria \\
 & \emph{Desulfovibrio piger} ATCC 29098 & 2,826,240 & Proteobacteria & Deltaproteobacteria \\
 & \emph{Dictyoglomus turgidum} DSM 6724 & 1,855,560 & Dictyoglomi & Dictyoglomia \\
 & \emph{Enterococcus faecalis} V583 & 3,359,974 & Firmicutes & Bacilli \\
 & \emph{Fusobacterium nucleatum} ATCC 25586 & 2,174,500 & Fusobacteria & Fusobacteria \\
 & \emph{Gemmatimonas aurantiaca} T-27T & 4,636,964 & Gemmatimonadetes & Gemmatimonadetes \\
 & \emph{Herpetosiphon aurantiacus} ATCC 23779 & 6,785,430 & Chloroflexi & Chloroflexi \\
 & \emph{Hydrogenobaculum sp.} Y04AAS1 & 1,559,514 & Aquificae & Aquificae \\
 & \emph{Leptothrix cholodnii} SP-6 & 4,909,403 & Proteobacteria & Betaproteobacteria \\
 & \emph{Nitrosomonas europaea} ATCC 19718 & 2,812,094 & Proteobacteria & Betaproteobacteria \\
 & \emph{Nostoc sp.} PCC 7120 & 7,211,789 & Cyanobacteria & unclassified \\
 & \emph{Pelodictyon phaeoclathratiforme} BU-1 & 3,018,238 & Chlorobi & Chlorobia \\
 & \emph{Persephonella marina} EX-H1 & 2,467,104 & Aquificae & Aquificae \\
 & \emph{Porphyromonas gingivalis} ATCC 33277 & 2,354,886 & Bacteroidetes & Bacteroidia \\
 & \emph{Rhodopirellula baltica} SH 1 & 7,145,576 & Planctomycetes & Planctomycetacia \\
 & \emph{Rhodospirillum rubrum} ATCC 11170 & 4,406,557 & Proteobacteria & Alphaproteobacteria \\
 & \emph{Ruegeria pomeroyi} DSS-3 & 4,601,053 & Proteobacteria & Alphaproteobacteria \\
 & \emph{Salinispora arenicola} CNS-205 & 5,786,361 & Actinobacteria & Actinobacteria \\
 & \emph{Salinispora tropica} CNB-440 & 5,183,331 & Actinobacteria & Actinobacteria \\
 & \emph{Shewanella baltica} OS185 & 5,312,910 & Proteobacteria & Gammaproteobacteria \\
 & \emph{Shewanella baltica} OS223 & 5,358,884 & Proteobacteria & Gammaproteobacteria \\
 & \emph{Sulfitobacter sp.} EE-36 & 3,547,243 & Proteobacteria & Alphaproteobacteria \\
 & \emph{Sulfitobacter sp.} NAS-14.1 & 4,002,069 & Proteobacteria & Alphaproteobacteria \\
 & \emph{Sulfurihydrogenibium sp.} YO3AOP1 & 1,838,442 & Aquificae & Aquificae \\
 & \emph{Sulfurihydrogenibium yellowstonense} SS-5 & 1,534,471 & Aquificae & Aquificae \\
 & \emph{Thermoanaerobacter pseudethanolicus} ATCC 33223 & 2,362,816 & Firmicutes & Clostridia \\
 & \emph{Thermotoga neapolitana} DSM 4359 & 1,884,562 & Thermotogae & Thermotogae \\
 & \emph{Thermotoga petrophila} RKU-1 & 1,824,357 & Thermotogae & Thermotogae \\
 & \emph{Thermotoga sp.} RQ2 & 877,693 & Thermotogae & Thermotogae \\
 & \emph{Thermus thermophilus} HB8 & 2,116,056 & Thermi & Thermi \\
 & \emph{Treponema denticola} ATCC 35405 & 2,843,201 & Spirochaetes & Spirochaetes \\
 & \emph{Zymomonas mobilis} ZM4 & 2,223,497 & Proteobacteria & Alphaproteobacteria \\ \hline
\multirow{10}{*}{Archaea} & \emph{Archaeoglobus fulgidus} DSM 4304 & 2,178,400 & Euryarchaeota & Archaeoglobi \\
 & \emph{Ignicoccus hospitalis} KIN4/I & 1,297,538 & Crenarchaeota & Thermoprotei \\
 & \emph{Methanocaldococcus jannaschii} DSM 2661 & 1,664,970 & Euryarchaeota & Methanococci \\
 & \emph{Methanococcus maripaludis} C5 & 1,780,761 & Euryarchaeota & Methanococci \\
 & \emph{Methanococcus maripaludis} S2 & 1,661,137 & Euryarchaeota & Methanococci \\
 & \emph{Nanoarchaeum equitans} Kin4-M & 490,885 & Nanoarchaeota & Nanoarchaea \\
 & \emph{Pyrobaculum aerophilum} IM2 & 2,222,430 & Crenarchaeota & Thermoprotei \\
 & \emph{Pyrobaculum calidifontis} JCM 11548 & 2,009,313 & Crenarchaeota & Thermoprotei \\
 & \emph{Pyrococcus horikoshii} OT3 & 1,738,505 & Euryarchaeota & Thermococci \\
 & \emph{Sulfolobus tokodaii} 7(S311) & 2,694,756 & Crenarchaeota & Thermoprotei \\
\hline
\end{tabular}
\end{scriptsize}
\caption{Biological composition of the even and uneven
  mock-communities used for this study.}
\end{table}

\end{document}
