# Supplementary material for: Swarm: robust and fast clustering method for amplicon-based studies
Source: PeerJ. 2014 Sep 25;2:e593. doi: 10.7717/peerj.593 (PMC4178461; doi:10.7717/peerj.593)
Supplement: Supplemental Information 1 [file peerj-02-593-s001.zip › Supplementary_Table2.tex]

\documentclass[fleqn,10pt]{wlpeerj}
\usepackage{multirow}

\captionsetup[table]{name=Suppl.~Tab.}
\setcounter{table}{1}

\begin{document}

%% Table 2: Uneven mock-community. Median values for Figure 2.

\begin{table}[ht]
\centering
\begin{scriptsize}
\begin{tabular}{rcccccc}
Divergence & Metric & \multicolumn{5}{c}{Clustering algorithm} \\
\hline
 & & CD-HIT-454 & DNAclust & Swarm & Usearch & Usearch \\
 & & & & & (no presorting) & (presorting) \\
\hline
1 & \multirow{20}{*}{\emph{adjusted Rand index}} & 0.916 & 0.883 & \textbf{0.958} & 0.780 & 0.806 \\
2 &  & 0.956 & 0.971 & \textbf{0.972} & 0.785 & 0.846 \\
3 &  & 0.943 & \textbf{0.979} & 0.977 & 0.802 & 0.871 \\
4 &  & 0.965 & 0.979 & \textbf{0.981} & 0.853 & 0.946 \\
5 &  & 0.967 & \textbf{0.984} & 0.983 & 0.913 & 0.974 \\
6 &  & 0.968 & \textbf{0.985} & \textbf{0.985} & 0.949 & 0.984 \\
7 &  & 0.968 & 0.980 & \textbf{0.985} & 0.972 & 0.982 \\
8 &  & 0.967 & 0.969 & \textbf{0.986} & 0.979 & 0.981 \\
9 &  & 0.965 & 0.969 & \textbf{0.983} & 0.979 & 0.969 \\
10 &  & 0.964 & 0.907 & \textbf{0.983} & 0.980 & 0.957 \\
11 &  & 0.955 & 0.921 & \textbf{0.983} & 0.979 & 0.928 \\
12 &  & 0.943 & 0.914 & \textbf{0.981} & 0.976 & 0.901 \\
13 &  & 0.937 & 0.914 & \textbf{0.981} & 0.970 & 0.895 \\
14 &  & 0.931 & 0.893 & \textbf{0.978} & 0.960 & 0.875 \\
15 &  & 0.897 & 0.870 & \textbf{0.977} & 0.942 & 0.871 \\
16 &  & 0.867 & 0.867 & \textbf{0.974} & 0.929 & 0.867 \\
17 &  & 0.854 & 0.852 & \textbf{0.978} & 0.916 & 0.819 \\
18 &  & 0.852 & 0.831 & \textbf{0.976} & 0.907 & 0.806 \\
19 &  & 0.861 & 0.622 & \textbf{0.958} & 0.898 & 0.780 \\
20 &  & 0.739 & 0.554 & \textbf{0.973} & 0.881 & 0.769 \\
\hline
1 & \multirow{20}{*}{\emph{precision}} & 0.993 & 0.993 & 0.992 & \textbf{0.999} & 0.996 \\
2 &  & 0.992 & 0.992 & 0.992 & \textbf{0.999} & 0.992 \\
3 &  & 0.992 & 0.992 & 0.992 & \textbf{0.997} & 0.993 \\
4 &  & \textbf{0.992} & \textbf{0.992} & \textbf{0.992} & \textbf{0.992} & \textbf{0.992} \\
5 &  & 0.992 & 0.992 & 0.992 & \textbf{0.996} & 0.991 \\
6 &  & 0.991 & 0.991 & \textbf{0.992} & 0.991 & 0.991 \\
7 &  & 0.991 & 0.986 & \textbf{0.992} & 0.991 & 0.986 \\
8 &  & 0.987 & 0.972 & \textbf{0.992} & 0.990 & 0.983 \\
9 &  & 0.980 & 0.971 & \textbf{0.990} & \textbf{0.990} & 0.970 \\
10 &  & 0.979 & 0.932 & \textbf{0.990} & \textbf{0.990} & 0.963 \\
11 &  & 0.978 & 0.932 & \textbf{0.990} & 0.985 & 0.940 \\
12 &  & 0.964 & 0.931 & \textbf{0.989} & 0.981 & 0.927 \\
13 &  & 0.954 & 0.930 & \textbf{0.987} & 0.976 & 0.918 \\
14 &  & 0.948 & 0.914 & \textbf{0.985} & 0.965 & 0.907 \\
15 &  & 0.932 & 0.901 & \textbf{0.983} & 0.958 & 0.899 \\
16 &  & 0.918 & 0.898 & \textbf{0.982} & 0.942 & 0.893 \\
17 &  & 0.899 & 0.880 & \textbf{0.981} & 0.931 & 0.875 \\
18 &  & 0.897 & 0.871 & \textbf{0.980} & 0.924 & 0.863 \\
19 &  & 0.887 & 0.726 & \textbf{0.967} & 0.909 & 0.841 \\
20 &  & 0.803 & 0.644 & \textbf{0.978} & 0.897 & 0.833 \\
\hline
1 & \multirow{20}{*}{\emph{recall}} & 0.900 & 0.883 & \textbf{0.949} & 0.778 & 0.812 \\
2 &  & 0.946 & 0.968 & \textbf{0.970} & 0.790 & 0.860 \\
3 &  & 0.940 & \textbf{0.981} & 0.976 & 0.816 & 0.890 \\
4 &  & 0.958 & \textbf{0.983} & 0.979 & 0.871 & 0.953 \\
5 &  & 0.960 & \textbf{0.986} & 0.981 & 0.924 & 0.980 \\
6 &  & 0.962 & \textbf{0.988} & 0.986 & 0.950 & 0.987 \\
7 &  & 0.962 & 0.986 & \textbf{0.987} & 0.971 & 0.987 \\
8 &  & 0.962 & 0.987 & \textbf{0.988} & 0.978 & 0.987 \\
9 &  & 0.959 & \textbf{0.988} & 0.987 & 0.979 & 0.984 \\
10 &  & 0.961 & 0.972 & \textbf{0.987} & 0.982 & 0.979 \\
11 &  & 0.961 & 0.987 & \textbf{0.988} & 0.985 & 0.977 \\
12 &  & 0.958 & \textbf{0.988} & 0.987 & 0.983 & 0.972 \\
13 &  & 0.958 & \textbf{0.988} & 0.985 & 0.982 & 0.969 \\
14 &  & 0.959 & \textbf{0.986} & 0.983 & 0.981 & 0.969 \\
15 &  & 0.956 & 0.986 & \textbf{0.987} & 0.980 & 0.970 \\
16 &  & 0.956 & \textbf{0.988} & 0.985 & 0.979 & 0.972 \\
17 &  & 0.957 & 0.981 & \textbf{0.988} & 0.978 & 0.960 \\
18 &  & 0.955 & 0.981 & \textbf{0.987} & 0.979 & 0.959 \\
19 &  & 0.952 & \textbf{0.981} & 0.972 & 0.980 & 0.959 \\
20 &  & 0.949 & 0.973 & \textbf{0.985} & 0.978 & 0.958 \\
\hline
\end{tabular}
\end{scriptsize}
\caption{Uneven mock-community. Median values for Figure 2.}
\end{table}

\end{document}
