# Supplementary material for: Swarm: robust and fast clustering method for amplicon-based studies
Source: PeerJ. 2014 Sep 25;2:e593. doi: 10.7717/peerj.593 (PMC4178461; doi:10.7717/peerj.593)
Supplement: Supplemental Information 1 [file peerj-02-593-s001.zip › Supplementary_Table3.tex]

\documentclass[fleqn,10pt]{wlpeerj}
\usepackage{multirow}

\captionsetup[table]{name=Suppl.~Tab.}
\setcounter{table}{2}

\begin{document}

%% Table 3: Even mock-community. Median values for Figure 2.

\begin{table}[ht]
\centering
\begin{scriptsize}
\begin{tabular}{rcccccc}
Divergence & Metric & \multicolumn{5}{c}{Clustering algorithm} \\
\hline
 & & CD-HIT-454 & DNAclust & Swarm & Usearch & Usearch \\
 & & & & & (no presorting) & (presorting) \\
\hline
1 & \multirow{20}{*}{\emph{adjusted Rand index}} & 0.834 & 0.792 & \textbf{0.891} & 0.731 & 0.765 \\
2 &  & 0.914 & 0.930 & \textbf{0.942} & 0.734 & 0.796 \\
3 &  & 0.923 & \textbf{0.948} & \textbf{0.948} & 0.744 & 0.817 \\
4 &  & 0.928 & \textbf{0.961} & 0.952 & 0.777 & 0.874 \\
5 &  & 0.930 & \textbf{0.964} & 0.953 & 0.848 & 0.931 \\
6 &  & 0.931 & \textbf{0.965} & 0.955 & 0.868 & 0.956 \\
7 &  & 0.932 & 0.956 & \textbf{0.961} & 0.904 & 0.955 \\
8 &  & 0.921 & 0.926 & \textbf{0.958} & 0.946 & 0.950 \\
9 &  & 0.919 & 0.924 & 0.951 & \textbf{0.952} & 0.936 \\
10 &  & 0.917 & 0.836 & \textbf{0.960} & 0.954 & 0.903 \\
11 &  & 0.917 & 0.822 & \textbf{0.952} & 0.951 & 0.855 \\
12 &  & 0.908 & 0.818 & \textbf{0.950} & 0.945 & 0.838 \\
13 &  & 0.867 & 0.787 & \textbf{0.950} & 0.939 & 0.831 \\
14 &  & 0.859 & 0.780 & \textbf{0.954} & 0.931 & 0.827 \\
15 &  & 0.847 & 0.765 & \textbf{0.942} & 0.924 & 0.820 \\
16 &  & 0.836 & 0.711 & \textbf{0.935} & 0.906 & 0.810 \\
17 &  & 0.820 & 0.651 & \textbf{0.925} & 0.896 & 0.774 \\
18 &  & 0.794 & 0.583 & \textbf{0.941} & 0.875 & 0.704 \\
19 &  & 0.768 & 0.559 & \textbf{0.925} & 0.858 & 0.668 \\
20 &  & 0.758 & 0.511 & \textbf{0.925} & 0.835 & 0.647 \\ \hline
1 & \multirow{20}{*}{\emph{precision}} & 0.992 & 0.994 & 0.989 & \textbf{0.999} & 0.998 \\
2 &  & 0.990 & 0.989 & 0.989 & \textbf{0.999} & 0.997 \\
3 &  & 0.989 & 0.989 & 0.989 & \textbf{0.997} & 0.995 \\
4 &  & 0.989 & 0.989 & 0.989 & \textbf{0.995} & 0.992 \\
5 &  & 0.988 & 0.988 & 0.988 & \textbf{0.996} & 0.988 \\
6 &  & 0.987 & 0.988 & 0.988 & \textbf{0.994} & 0.987 \\
7 &  & \textbf{0.987} & 0.974 & \textbf{0.987} & \textbf{0.987} & 0.975 \\
8 &  & 0.970 & 0.932 & \textbf{0.987} & \textbf{0.987} & 0.969 \\
9 &  & 0.961 & 0.929 & 0.985 & \textbf{0.986} & 0.950 \\
10 &  & 0.959 & 0.887 & 0.985 & \textbf{0.986} & 0.914 \\
11 &  & 0.959 & 0.850 & 0.984 & \textbf{0.985} & 0.891 \\
12 &  & 0.946 & 0.837 & \textbf{0.983} & 0.982 & 0.870 \\
13 &  & 0.923 & 0.819 & \textbf{0.981} & 0.971 & 0.861 \\
14 &  & 0.916 & 0.809 & \textbf{0.981} & 0.962 & 0.857 \\
15 &  & 0.904 & 0.791 & \textbf{0.970} & 0.948 & 0.846 \\
16 &  & 0.888 & 0.769 & \textbf{0.964} & 0.929 & 0.842 \\
17 &  & 0.864 & 0.736 & \textbf{0.949} & 0.915 & 0.809 \\
18 &  & 0.852 & 0.667 & \textbf{0.967} & 0.897 & 0.768 \\
19 &  & 0.828 & 0.651 & \textbf{0.945} & 0.875 & 0.729 \\
20 &  & 0.816 & 0.630 & \textbf{0.944} & 0.858 & 0.714 \\ \hline
1 & \multirow{20}{*}{\emph{recall}} & 0.817 & 0.805 & \textbf{0.900} & 0.729 & 0.777 \\
2 &  & 0.899 & 0.927 & \textbf{0.944} & 0.734 & 0.809 \\
3 &  & 0.909 & 0.949 & \textbf{0.951} & 0.749 & 0.836 \\
4 &  & 0.914 & \textbf{0.967} & 0.955 & 0.790 & 0.891 \\
5 &  & 0.916 & \textbf{0.970} & 0.957 & 0.855 & 0.946 \\
6 &  & 0.919 & \textbf{0.972} & 0.958 & 0.883 & 0.966 \\
7 &  & 0.921 & \textbf{0.971} & 0.968 & 0.912 & 0.969 \\
8 &  & 0.921 & \textbf{0.969} & 0.964 & 0.947 & 0.965 \\
9 &  & 0.924 & \textbf{0.970} & 0.960 & 0.954 & 0.963 \\
10 &  & 0.923 & 0.966 & \textbf{0.969} & 0.958 & 0.958 \\
11 &  & 0.927 & 0.962 & \textbf{0.963} & 0.958 & 0.954 \\
12 &  & 0.927 & \textbf{0.966} & 0.953 & 0.955 & 0.951 \\
13 &  & 0.926 & \textbf{0.968} & 0.962 & 0.955 & 0.950 \\
14 &  & 0.925 & \textbf{0.969} & 0.964 & 0.955 & 0.950 \\
15 &  & 0.922 & \textbf{0.966} & 0.956 & 0.955 & 0.949 \\
16 &  & 0.925 & \textbf{0.963} & 0.960 & 0.956 & 0.949 \\
17 &  & 0.923 & \textbf{0.963} & 0.947 & 0.956 & 0.948 \\
18 &  & 0.921 & 0.960 & \textbf{0.961} & 0.956 & 0.943 \\
19 &  & 0.919 & \textbf{0.967} & 0.961 & 0.956 & 0.935 \\
20 &  & 0.915 & 0.959 & \textbf{0.960} & 0.956 & 0.935 \\ \hline
\end{tabular}
\end{scriptsize}
\caption{Even mock-community. Median values for Supplementary Figure 1.}
\end{table}


\end{document}
