# Supplementary material for: Swarm: robust and fast clustering method for amplicon-based studies
Source: PeerJ. 2014 Sep 25;2:e593. doi: 10.7717/peerj.593 (PMC4178461; doi:10.7717/peerj.593)
Supplement: File S1 [file peerj-02-593-s008.zip]

Archive with 1 entries (1 files):
- Supplementary_File_1.html
